# Supplementary material for: A unified mechanism for innate and learned visual landmark guidance in the insect central complex
Source: PLoS Comput Biol. 2021 Sep 23;17(9):e1009383. doi: 10.1371/journal.pcbi.1009383 (PMC8491911; doi:10.1371/journal.pcbi.1009383)
Supplement: S1 Table — S1_Table.csv: Table referencing the list of synaptic connection from EPGs to PFL3s. Presynaptic_Neuron: ID of the presynaptic neuron; PreN_ID: ID tag of the presynaptic neuron; Postsynaptic_Neuron: ID of the postsynaptic neuron; PpstN_ID: ID tag of the postsynaptic neuron; Nb_Synapses: Synapse count.EPG2PFL_connection.txt: txt version of the reference table. EPG2PFK_table_connections.csv: csv file containing the synaptic connection from EPGs to PFL3s as a cross table. TableSynapses.pdf: image plot representing the extracted cross table synaptic connection from EPGs to PFL3s. WeightCircular.pdf: circular plot conversion to the 1-on-1 EPG to PFL3 synaptic weights. (ZIP) [file pcbi.1009383.s002.zip › EPG2PFL_connections.txt]

Presynaptic_Neuron	PreN_ID	Postsynaptic_Neuron	PostN_ID	Nb_Synapses
EPG_R4	633546217	PFL3_R3	1008028537	24
EPG_R3	478375456	PFL3_R3	1008028537	15
EPG_R3	541118908	PFL3_R3	1008028537	15
EPG_R4	695956656	PFL3_R3	1008028537	8
EPG_R4	416642425	PFL3_R3	1008028537	18
EPG_R3	5813080838	PFL3_R3	1008028537	12
EPG_R4	416642425	PFL3_R4	942172835	23
EPG_R3	478375456	PFL3_R4	942172835	2
EPG_R3	541118908	PFL3_R4	942172835	2
EPG_R4	695956656	PFL3_R4	942172835	17
EPG_R4	633546217	PFL3_R4	942172835	3
EPG_L1	1447576662	PFL3_L1	1258073453	32
EPG_L1	572870540	PFL3_L1	1258073453	16
EPG_R1	5813014873	PFL3_L1	1258073453	3
EPG_L2	912545106	PFL3_L2	757694775	30
EPG_L2	697001770	PFL3_L2	757694775	31
EPG_L1	572870540	PFL3_L2	757694775	4
EPG_L1	1447576662	PFL3_L2	757694775	7
EPG_R1	5813077544	PFL3_R1	1134253374	21
EPG_R1	5813014873	PFL3_R1	1134253374	21
EPG_R5	694920753	PFL3_R5	911134017	22
EPG_R5	725951521	PFL3_R5	911134017	10
EPG_R5	5813027103	PFL3_R5	911134017	18
EPG_R6	942491983	PFL3_R6	941132430	47
EPG_R5	725951521	PFL3_R6	941132430	3
EPG_R6	941132434	PFL3_R6	941132430	22
EPG_R5	5813027103	PFL3_R6	941132430	5
EPG_R6	910438331	PFL3_R6	941132430	28
EPG_R1	5813077544	PFL3_R1	787374226	34
EPG_R1	5813014873	PFL3_R1	787374226	22
EPG_R3	478375456	PFL3_R3	912488890	21
EPG_R3	5813080838	PFL3_R3	912488890	39
EPG_R3	541118908	PFL3_R3	912488890	24
EPG_R5	5813027103	PFL3_R5	910447181	17
EPG_R5	725951521	PFL3_R5	910447181	27
EPG_R5	694920753	PFL3_R5	910447181	14
EPG_R2	632544268	PFL3_R2	1097718659	22
EPG_R2	695629525	PFL3_R2	1097718659	33
EPG_R1	5813014873	PFL3_R2	1097718659	3
EPG_R1	5813077544	PFL3_R2	1097718659	8
EPG_L4	5813022281	PFL3_L4	789130596	26
EPG_L4	665314820	PFL3_L4	789130596	28
EPG_L5	819828986	PFL3_L4	789130596	2
EPG_L4	634962055	PFL3_L4	789130596	25
EPG_R6	910438331	PFL3_R7	1200032115	2
EPG_R6	941132434	PFL3_R7	1200032115	2
EPG_R6	942491983	PFL3_R7	1200032115	4
EPG_R7	1002852791	PFL3_R7	1200032115	40
EPG_R7	1034219901	PFL3_R7	1200032115	24
EPG_R7	1002507159	PFL3_R7	1200032115	35
EPG_L4	634962055	PFL3_L5	880875927	3
EPG_L5	819828986	PFL3_L5	880875927	27
EPG_L4	665314820	PFL3_L5	880875927	3
EPG_L5	789126240	PFL3_L5	880875927	10
EPG_L5	696362840	PFL3_L5	880875927	13
EPG_L4	5813022281	PFL3_L5	880875927	2
EPG_L5	789126240	PFL3_L3	850855138	2
EPG_L4	5813022281	PFL3_L3	850855138	10
EPG_L3	449438847	PFL3_L3	850855138	2
EPG_L3	387364605	PFL3_L3	850855138	22
EPG_L4	634962055	PFL3_L3	850855138	30
EPG_L3	758419409	PFL3_L3	850855138	7
EPG_L4	665314820	PFL3_L3	850855138	13
EPG_L5	819828986	PFL3_L5	911569552	24
EPG_L5	789126240	PFL3_L5	911569552	4
EPG_L5	696362840	PFL3_L5	911569552	11
EPG_L7	1035045015	PFL3_L5	911569552	2
EPG_L6	912601268	PFL3_L6	941939879	20
EPG_L5	789126240	PFL3_L6	941939879	2
EPG_L6	788794171	PFL3_L6	941939879	7
EPG_L5	696362840	PFL3_L6	941939879	3
EPG_L7	1035045015	PFL3_L6	941939879	2
EPG_L6	541870397	PFL3_L6	941939879	28
EPG_L3	758419409	PFL3_L3	912925080	28
EPG_L3	449438847	PFL3_L3	912925080	25
EPG_L4	634962055	PFL3_L3	912925080	2
EPG_L3	387364605	PFL3_L3	912925080	31
EPG_R1	5813077544	PFL3_R2	666994301	3
EPG_R2	632544268	PFL3_R2	666994301	17
EPG_R1	5813014873	PFL3_R2	666994301	2
EPG_R2	695629525	PFL3_R2	666994301	21
EPG_L7	5813012006	PFL3_L7	1004700437	15
EPG_L7	1035045015	PFL3_L7	1004700437	18
EPG_L7	1004017998	PFL3_L7	1004700437	7
EPG_L1	572870540	PFL3_L1	944262351	16
EPG_L1	1447576662	PFL3_L1	944262351	17
EPG_R1	5813077544	PFL3_R1	666308023	24
EPG_L1	572870540	PFL3_R1	666308023	6
EPG_L1	1447576662	PFL3_R1	666308023	4
EPG_R1	5813014873	PFL3_R1	666308023	17
EPG_L2	697001770	PFL3_L2	1258686925	24
EPG_L1	572870540	PFL3_L2	1258686925	7
EPG_L2	912545106	PFL3_L2	1258686925	39
EPG_L1	1447576662	PFL3_L2	1258686925	5
EPG_L1	1447576662	PFL3_L1	851493896	29
EPG_R1	5813077544	PFL3_L1	851493896	2
EPG_L1	572870540	PFL3_L1	851493896	10
